# Supplementary material for: Little evidence of adaptation potential to ocean acidification in sea urchins living in “Future Ocean” conditions at a CO2 vent
Source: Ecol Evol. 2019 Aug 18;9(17):10004–16. doi: 10.1002/ece3.5563 (PMC6745858; doi:10.1002/ece3.5563)
Supplement: Supplementary file 1 [file ECE3-9-10004-s001.xlsx]

## Sheet:  Supp Tab 1 8h_outliers
Supplementary Table 1. Outlier SNPs idenified at embryos exposed for 8h at the experimental sites. Larvae were produced from adults grown at the Control (C) or Vent (V), and exposed at Control (c) or Vent (v) conditions. SPU ID: Gene numer of the genes identified in Strongylocentrotus purpuratus (Sodergren et al., 2006), allele counts (A:T:C:G) are given for each comparison, BM: the gene is part …
Cc8 vs Cv8	Potential Adaptation
	Transcript_ID	SNP Position	Gene Description	SPU ID	Cc8h	Cv8h	Fst	BM	(Condon- AA change)
	HAMP01009372.1	2986	mycbp-associated protein isoform x1	SPU_025198	2:0:10:38	0:2:25:23	0.09076	-	-
	HAMP01000613.1	3965	myosin heavy fast skeletal muscle isoform x2	SPU_021142	0:4:46:0	0:20:30:0	0.14035	-	-
	HAMP01016336.1	4657	serine threonine-protein phosphatase 6 regulatory subunit 3 isoform x1	SPU_016393	50:0:0:0	41:0:0:9	0.0989	-	-
	HAMP01002690.1	894	--	SPU_026078	0:40:0:10	0:50:0:0	0.11111	-	-
	HAMP01014099.1	1555	PREDICTED: uncharacterized protein LOC105436430	NA	18:0:0:32	39:0:0:11	0.17993	-	(TTC/CTC) (F/L)
	HAMP01009607.1	2910	mucin-19 isoform x9	SPU_011509	0:35:15:0	0:48:2:0	0.11977	-	-
	HAMP01001012.1	1556	fact complex subunit ssrp1	SPU_001119	16:0:0:34	1:0:0:49	0.15946	-	-
	HAMP01007117.1	2724	lipoamide acyltransferase component of branched-chain alpha-keto acid dehydrogenase mitochondrial isoform x1	SPU_022842	0:0:50:0	0:6:44:0	0.06383	-	-
	HAMP01007117.1	2984	lipoamide acyltransferase component of branched-chain alpha-keto acid dehydrogenase mitochondrial isoform x1	SPU_022842	7:43:0:0	0:50:0:0	0.07527	-	-
	HAMP01023869.1	4674	PREDICTED: LOW QUALITY PROTEIN: uncharacterized protein LOC585963	SPU_019130	7:43:0:0	0:50:0:0	0.07527	-	-
	HAMP01012855.1	3682	PREDICTED: myosin-VIIa	SPU_013161	0:14:36:0	0:1:49:0	0.13255	-	-
	HAMP01011738.1	925	--	NA	0:2:48:0	0:16:34:0	0.13279	-	-
	HAMP01022822.1	171	cytochrome p450 3a56	SPU_011009	26:24:0:0	8:42:0:0	0.14439	-	-
	HAMP01009758.1	2931	z3323934	SPU_000328	0:50:0:0	0:44:6:0	0.06383	-	-
	HAMP01011896.1	1468	--	SPU_013103	20:0:0:30	5:0:0:45	0.12	-	(ACT/GCT) (T/A)
	HAMP01011896.1	2283	--	SPU_013103	41:9:0:0	50:0:0:0	0.0989	-	-
	HAMP01014015.1	6135	next to brca1 gene 1 protein isoform x1	SPU_025701	0:0:43:7	0:0:50:0	0.07527	-	-
	HAMP01009087.1	2036	serine threonine-protein kinase partial	SPU_005063	0:0:7:43	0:0:0:50	0.07527	-	-
	HAMP01017556.1	112	PREDICTED: alpha-centractin	SPU_001366	50:0:0:0	44:0:0:6	0.06383	-	-
Vv8 vs Vc8	Reverse Adaptation
	Transcript_ID	SNP Position	Gene Description	SPU ID	Vv8h	Vc8h	Fst	BM	(Condon- AA change)
	HAMP01004073.1	2255	PREDICTED: uncharacterized protein LOC764759	SPU_012934	5:11:0:34	19:8:0:23	0.05607	-	-
	HAMP01007373.1	1307	atp-binding sub-family g member 2	SPU_021184	0:41:9:0	0:22:28:0	0.15487	-	(GTA/GCA) (V/A)
	HAMP01002634.1	1765	--	NA	0:42:8:0	0:50:0:0	0.08696	-	-
	HAMP01011282.1	872	fas apoptotic inhibitory molecule 1 isoform x1	SPU_003262	1:12:37:0	0:2:48:0	0.08611	-	-
	HAMP01025586.1	353	PREDICTED: uncharacterized protein LOC587493	NA	23:0:0:27	39:0:0:11	0.10866	-	-
	HAMP01025586.1	357	PREDICTED: uncharacterized protein LOC587493	NA	33:0:0:17	49:0:0:1	0.17344	-	-
Cc8 vs Vv8	Intrinsic adaptation
	Transcript_ID	SNP Position	Gene Description	SPU ID	Cc8h	Vv8h	Fst	BM	(Condon- AA change)
	HAMP01003429.1	703	ribonuclease h2 subunit c	NA	0:0:0:50	0:24:0:26	0.31579	-	(AGT/AGG) (S/R)
	HAMP01012562.1	2384	forkhead transcription factor j1	SPU_027969	15:0:0:35	0:0:0:50	0.17647	-	-
	HAMP01006979.1	905	dna polymerase epsilon subunit 4	SPU_007368	0:50:0:0	0:34:0:16	0.19048	-	-
	HAMP01013370.1	1122	inactive peptidyl-prolyl cis-trans isomerase fkbp6	NA	0:0:23:27	0:1:46:3	0.25496	-	(AGC/AGG) (S/R)
	HAMP01011865.1	3788	--	SPU_015027	0:0:50:0	21:0:29:0	0.26582	-	-
	HAMP01008467.1	741	--	NA	0:49:1:0	18:32:0:0	0.19717	-	-
	HAMP01008311.1	2637	cilia- and flagella-associated protein 99	SPU_018566	50:0:0:0	31:0:0:19	0.23457	-	-
	HAMP01001959.1	196	nadph-dependent aldehyde reductase ari1-like	NA	0:31:19:0	0:50:0:0	0.23457	-	-
	HAMP01001959.1	391	nadph-dependent aldehyde reductase ari1-like	NA	0:17:33:0	0:49:1:0	0.45633	-	-
	HAMP01004526.1	5326	atp-binding cassette sub-family a member 2	SPU_017553	0:47:0:3	0:16:0:34	0.41227	-	-
	HAMP01004413.1	507	low quality protein: annexin a7	SPU_025962	0:0:0:50	19:0:0:31	0.23457	BM	-
	HAMP01002653.1	1126	--	SPU_010131	50:0:0:0	35:15:0:0	0.17647	-	-
	HAMP01014929.1	123	--	SPU_024016	0:50:0:0	0:31:19:0	0.23457	-	-
	HAMP01005212.1	300	PREDICTED: uncharacterized protein LOC588758	NA	22:28:0:0	1:49:0:0	0.24901	-	-
	HAMP01017869.1	1269	--	SPU_021602	0:20:30:0	0:47:3:0	0.32972	-	-
	HAMP01011812.1	639	--	NA	44:0:0:6	13:0:0:37	0.39208	-	-
	HAMP01023021.1	602	cilia- and flagella-associated protein 36	SPU_020073	50:0:0:0	30:20:0:0	0.25	-	-
	HAMP01016657.1	1531	pctp-like protein	SPU_026562	0:50:0:0	19:31:0:0	0.23457	-	-
	HAMP01001555.1	1138	fibronectin type 3 and ankyrin repeat domains 1 protein	NA	18:0:0:32	46:0:0:4	0.34028	-	-
	HAMP01026245.1	2099	subtilisin-like proteinase spm1	SPU_015368	0:50:0:0	19:31:0:0	0.23457	-	-
	HAMP01018769.1	1315	PREDICTED: septin-11	SPU_023782	45:0:0:5	12:4:0:34	0.37323	-	-
	HAMP01008643.1	4200	--	SPU_008700	0:50:0:0	18:32:0:0	0.21951	-	-
	HAMP01019790.1	1089	succinate dehydrogenase	SPU_026295	0:0:50:0	0:20:30:0	0.25	-	-
	HAMP01011750.1	1173	--	SPU_025787	0:50:0:0	0:34:16:0	0.19048	-	-
	HAMP01007168.1	963	eukaryotic translation initiation factor 2 subunit 2	NA	0:0:50:0	0:18:32:0	0.21951	-	-
	HAMP01001333.1	967	PREDICTED: T-complex-associated testis-expressed protein 1	SPU_006844	50:0:0:0	32:0:0:18	0.21951	-	-
	HAMP01005940.1	2624	--	SPU_009896	19:31:0:0	0:50:0:0	0.23457	-	-
	HAMP01016540.1	924	grpe protein homolog mitochondrial	NA	0:0:0:50	0:19:0:31	0.23457	-	-
	HAMP01002341.1	515	--	SPU_021384	0:0:50:0	0:20:30:0	0.25	-	-
	HAMP01014162.1	330	PREDICTED: uncharacterized protein LOC587107	NA	0:47:3:0	0:18:32:0	0.36967	-	-
	HAMP01016762.1	162	upf0573 protein c2orf70 homolog a	SPU_026143	0:31:19:0	0:50:0:0	0.23457	-	-
	HAMP01015091.1	2930	dolichyl-diphosphooligosaccharide--protein glycosyltransferase subunit stt3a	SPU_011700	0:0:0:50	18:0:0:32	0.219512	-	-
	HAMP01017938.1	1847	--	SPU_012630	0:3:47:0	0:32:18:0	0.36967	-	-
	HAMP01008025.1	4536	fascin isoform x1	SPU_010943	50:0:0:0	23:0:0:27	0.369863	-	-
	HAMP01000051.1	1906	interferon-inducible double-stranded rna-dependent protein kinase activator a homolog	NA	0:50:0:0	0:21:29:0	0.408451	-	-
	HAMP01011812.1	753	--	NA	27:23:0:0	50:0:0:0	0.298701	-	-
	HAMP01009384.1	302	26s proteasome non-atpase regulatory subunit 8	SPU_014969	0:50:0:0	0:27:0:23	0.298701	-	-
	HAMP01008643.1	3450	--	SPU_008700	0:20:0:30	0:0:0:50	0.25	-	-
	HAMP01014918.1	670	--	SPU_014711	0:25:0:25	0:1:0:49	0.299376	-	-
	HAMP01023766.1	2093	PREDICTED: uncharacterized protein LOC578221	SPU_001885	0:0:29:21	0:0:50:0	0.265823	-	-
	HAMP01003928.1	1568	upf0686 protein c11orf1 homolog	SPU_009992	31:19:0:0	50:0:0:0	0.234568	-	-	DE
	HAMP01001417.1	884	protein endo16 precursor	NA	0:0:50:0	0:19:31:0	0.234568	-	-	DE
	HAMP01014137.1	2451	adenosine kinase isoform x2	NA	50:0:0:0	30:0:0:20	0.25	-	-	DE
	HAMP01011207.1	5150	PREDICTED: fibrillin-2-like	SPU_026550	19:31:0:0	0:50:0:0	0.234568	-	-	DE
	HAMP01004407.1	1243	PREDICTED: uncharacterized protein LOC575348	SPU_021343	0:50:0:0	0:35:15:0	0.176471	-	-	DE
	HAMP01001653.1	705	PREDICTED: uncharacterized protein C9orf135	SPU_017778	18:0:32:0	0:3:47:0	0.162872	-	-	DE
	HAMP01014137.1	2507	adenosine kinase isoform x2	NA	50:0:0:0	31:0:19:0	0.234568	-	-	DE

## Sheet: Supp Tab 2 48h outliers
Supplementary Table 2. Outlier SNPs idenified at pluteus larvae exposed for 48h at the experimental sites. Larvae were produced from adults grown at the Control (C) or Vent (V), and exposed at Control (c) or Vent (v) conditions. SPU ID: Gene numer of the genes identified in Strongylocentrotus purpuratus (Sodergren et al., 2006), allele counts (A:T:C:G) are given for each comparison, BM: the gene …
Cc48 vs Cv48	Potential Adaptation
	Transcript_ID	SNP Position	Gene Description	SPU ID	Cc48h	Cv48h	Fst	BM	(Condon- AA change)
	HAMP01003391.1	2878	nk2 homeodomain protein	SPU_000756	33:0:0:17	47:0:0:3	0.1225	-	-
	HAMP01003603.1	4207	serine threonine-protein phosphatase 6 regulatory subunit 3-a isoform x2	SPU_016393	41:3:0:6	50:0:0:0	0.0752688	-	-
	HAMP01002690.1	904	--	SPU_026078	14:0:0:36	1:0:0:49	0.132549	-	-
	HAMP01003768.1	1043	carboxy-terminal kinesin 2	SPU_017289	50:0:0:0	43:7:0:0	0.0752688	-	(CAG/CTG) (Q/L)
	HAMP01021508.1	1654	low quality protein: kinesin-like protein kif15	SPU_021317	39:11:0:0	47:1:2:0	0.0684039	-	-
	HAMP01004089.1	179	ubiquitin-like protein fubi	SPU_023667	0:42:8:0	0:50:0:0	0.0869565	-	-
	HAMP01026228.1	1375	craniofacial development protein 1	SPU_001718	0:38:0:12	0:21:0:29	0.119471	-	-
	HAMP01008869.1	1284	--	SPU_018702	32:0:0:18	11:0:0:39	0.179927	-	-
	HAMP01007614.1	747	PREDICTED: uncharacterized protein LOC592629	SPU_016156	43:0:7:0	29:0:21:0	0.0972222	-	(AAA/CAA) (K/Q)
	HAMP01014162.1	387	PREDICTED: uncharacterized protein LOC587107	NA	3:0:47:0	14:0:36:0	0.0857548	-	-
Vv48 vs Vc48	Reverse Adaptation
	Transcript_ID	SNP Position	Gene Description	SPU ID	Vv48h	Vc48h	Fst	BM	(Condon- AA change)
	HAMP01006415.1	3459	hyalin isoform x1	SPU_003761	0:11:39:0	0:1:49:0	0.094697		-
	HAMP01021435.1	157	tubulin beta chain isoform x2	SPU_000062	41:0:0:9	50:0:0:0	0.0989011	BM	-
	HAMP01000794.1	1254	fibrillin-2 isoform x3	SPU_014572	0:16:34:0	0:4:46:0	0.09		-
	HAMP01001765.1	622	ddb1- and cul4-associated factor 7-like	SPU_027432	0:48:0:2	0:34:0:16	0.132791		-
	HAMP01007699.1	1455	udp-glucuronosyltransferase 2b37-like	SPU_003823	9:0:0:41	0:0:0:50	0.0989011		-
	HAMP01010910.1	388	PREDICTED: uncharacterized protein LOC752578	SPU_000509	42:0:8:0	50:0:0:0	0.0869565		-
	HAMP01009652.1	1380	microtubule-associated protein futsch isoform x2	SPU_004588	0:50:0:0	0:41:9:0	0.0989011		-
	HAMP01008433.1	2385	yth domain-containing family protein 3	SPU_019512	0:49:1:0	0:38:12:0	0.106985		-
	HAMP01021578.1	999	rna-binding protein 8a	SPU_019673	6:6:38:0	0:1:49:0	0.0775789		-
	HAMP01011843.1	3096	--	SPU_022256	1:47:2:0	1:34:15:0	0.107438		-
	HAMP01013673.1	210	trafficking protein particle complex subunit 3	SPU_020624	39:0:11:0	49:0:1:0	0.094697		-
55	HAMP01017938|HAMP01017938.1	1847	--		0:3:47:0	0:35:15:0	0.434635	-	-	-
56	HAMP01008025|HAMP01008025.1	4536	fascin isoform x1		50:0:0:0	21:0:0:29	0.408451	-	-	-
57	HAMP01000051|HAMP01000051.1	1906	interferon-inducible double-stranded rna-dependent protein kinase activator a homolog		0:50:0:0	0:28:22:0	0.282051	-	-	-
58	HAMP01011812|HAMP01011812.1	753	--		32:18:0:0	50:0:0:0	0.219512	-	-	-
59	HAMP01009384|HAMP01009384.1	302	26s proteasome non-atpase regulatory subunit 8		0:50:0:0	0:28:0:22	0.282051	-	-	-
60	HAMP01008643|HAMP01008643.1	3450	--		0:20:0:30	0:0:0:50	0.25	-	-	-
61	HAMP01014918|HAMP01014918.1	670	--		0:23:0:27	0:0:0:50	0.298701	-	-	-
62	HAMP01023766|HAMP01023766.1	2093	PREDICTED: uncharacterized protein LOC578221		0:0:28:22	0:0:50:0	0.282051	-	-	-
63	HAMP01003928|HAMP01003928.1	1568	upf0686 protein c11orf1 homolog		21:29:0:0	50:0:0:0	0.408451	-	-	DE
64	HAMP01001417|HAMP01001417.1	884	protein endo16 precursor		0:0:50:0	0:19:31:0	0.234568	-	-	DE
65	HAMP01014137|HAMP01014137.1	2451	adenosine kinase isoform x2		50:0:0:0	29:0:0:21	0.265823	-	-	DE
66	HAMP01011207|HAMP01011207.1	5150	PREDICTED: fibrillin-2-like		21:29:0:0	0:50:0:0	0.265823	-	-	DE
67	HAMP01004407|HAMP01004407.1	1243	PREDICTED: uncharacterized protein LOC575348		0:50:0:0	0:36:14:0	0.162791	-	-	DE
68	HAMP01001653|HAMP01001653.1	114	PREDICTED: uncharacterized protein C9orf135		47:0:0:3	31:0:19:0	0.176537	-	-	DE
69	HAMP01011207|HAMP01011207.1	5164	PREDICTED: fibrillin-2-like		0:28:22:0	0:50:0:0	0.282051	-	-	DE

## Sheet: Supp Tab 3 8h DE
Supplementary Table 3. Differentially expressed genes for the three main comparisons after 8h of exposure. FC: fold change, CPG: counts per million, FDR: false discovery rate
Cc8 vs Cv8	Potential Adaptation
	ID	Gene Description	logFC	logCPM	pvalue	FDR
	-	-	-	-	-	-
Vv8 vs Vc8	Reverse Adaptation
	ID	Gene Description	logFC	logCPM	pvalue	FDR
	HAMP01000304.1	predicted protein	0.960369	3.61543	7.07278e-06	0.0149791
	HAMP01003912.1	AF508263_1actin	0.762657	5.26387	3.27868e-08	0.000243032							Transcript_ID
	HAMP01024840.1	40s ribosomal protein s27a	-0.890006	5.06854	1.26648e-06	0.00469388						1	HAMP01009372|HAMP01009372.1
	HAMP01023767.1	30 kda spicule matrix protein isoform x4	0.476404	7.36168	2.17252e-05	0.0402596						2	HAMP01000613|HAMP01000613.1
	HAMP01002690.1	--	0.970317	5.81653	2.16059e-11	3.20308e-07						3	HAMP01016336|HAMP01016336.1
	HAMP01002805.1	--	-1.29428	2.75002	6.27816e-07	0.00310246						4	HAMP01002690|HAMP01002690.1
	HAMP01011508.1	--	0.871985	4.37547	6.0868e-06	0.0149791						5	HAMP01014099|HAMP01014099.1
	HAMP01014859.1	--	1.07022	2.59603	2.92631e-05	0.0482028						6	HAMP01009607|HAMP01009607.1
												7	HAMP01001012|HAMP01001012.1
												8	HAMP01007117|HAMP01007117.1
Cc8 vs Vv8	Intrinsic adaptation											9	HAMP01007117|HAMP01007117.1
	ID	Gene Description	logFC	logCPM	P	FDR						10	HAMP01023869|HAMP01023869.1
	HAMP01014311.1	tubulin beta-4b chain isoform x1	2.77546	5.29361	6.45375e-07	0.00529208						11	HAMP01012855|HAMP01012855.1
												12	HAMP01011738|HAMP01011738.1
												13	HAMP01022822|HAMP01022822.1
												14	HAMP01009758|HAMP01009758.1
												15	HAMP01011896|HAMP01011896.1
												16	HAMP01011896|HAMP01011896.1
												17	HAMP01014015|HAMP01014015.1
												18	HAMP01009087|HAMP01009087.1
												19	HAMP01017556|HAMP01017556.1
												Vv8 vs Vc8	Reverse Adaptation
													Transcript_ID
												1	HAMP01004073|HAMP01004073.1
												2	HAMP01007373|HAMP01007373.1
												3	HAMP01002634|HAMP01002634.1
												4	HAMP01011282|HAMP01011282.1
												5	HAMP01025586|HAMP01025586.1
												6	HAMP01025586|HAMP01025586.1
												Cc8 vs Vv8	Intrinsic adaptation

## Sheet: Supp Tab 4 48h DE
Supplementary Table 4. Differentially expressed genes for the three main comparisons after 48h of exposure. FC: fold change, CPM: counts per million, FDR: false discovery rate
Cc48 vs Cv48	Potential Adaptation
	ID	Desc	logFC	logCPM	p-value	FDR
	HAMP01000917.1	like tetrapeptide precursor	-0.730918	5.83709	1.21903e-05	0.0085793
	HAMP01017690.1	udp-n-acetylglucosamine--dolichyl-phosphate n-acetylglucosaminephosphotransferase	1.14883	6.00116	8.1991e-08	0.000624894
	HAMP01014002.1	ubiquitin-40s ribosomal protein s27a-like	0.930981	3.45989	5.95182e-05	0.025921
	HAMP01013326.1	transcription factor sox-10-like	0.897577	5.99909	2.86611e-06	0.00436882
	HAMP01024438.1	tnfaip3-interacting protein 1	0.821156	5.36763	8.60255e-06	0.00771345
	HAMP01013333.1	runx transcription factor dimeric partner cbf-beta	0.658496	7.6823	1.20426e-05	0.0085793
	HAMP01000404.1	protein isoforms b c	-0.809988	4.00938	4.85562e-05	0.0238756
	HAMP01000447.1	protein endo16 precursor	0.792094	6.29349	1.54185e-05	0.0102184
	HAMP01000643.1	PREDICTED: uncharacterized protein LOC586555	0.856809	5.76495	2.75876e-05	0.0166669
	HAMP01013812.1	PREDICTED: uncharacterized protein LOC575748	0.999067	4.63173	2.08939e-05	0.0132702
	HAMP01002130.1	PREDICTED: uncharacterized protein LOC575563	-0.816879	5.49108	8.5952e-06	0.00771345
	HAMP01023863.1	PREDICTED: uncharacterized protein LOC105440225	1.06696	4.02278	2.12165e-06	0.00359338
	HAMP01022305.1	PREDICTED: uncharacterized protein LOC101886116	0.743105	6.26729	4.63906e-06	0.00549497
	HAMP01013463.1	PREDICTED: uncharacterized protein LOC100889612	0.728509	6.31604	5.04688e-06	0.00549497
	HAMP01018890.1	PREDICTED: uncharacterized protein LOC100889257	0.987558	6.52512	2.29098e-07	0.000854061
	HAMP01018784.1	PREDICTED: uncharacterized protein LOC100888496	0.678147	6.04892	3.72883e-05	0.0210513
	HAMP01022623.1	PREDICTED: poly	0.715692	4.18557	0.000116549	0.0480151
	HAMP01009226.1	PREDICTED: alpha-2-macroglobulin	0.669798	6.41033	1.13043e-05	0.0085793
	HAMP01000793.1	PREDICTED: actin, cytoplasmic	0.817075	5.35805	1.23824e-05	0.0085793
	HAMP01023218.1	polycomb group protein pc	0.82093	7.0568	5.24052e-05	0.0249629
	HAMP01003039.1	phosphoserine aminotransferase	-0.627727	7.10408	4.46902e-05	0.0230449
	HAMP01010125.1	neuromedin-b receptor-like	0.832016	4.68743	2.84288e-05	0.0166669
	HAMP01017429.1	multidrug resistance-associated protein 5	0.763314	6.18466	3.97594e-05	0.0216448
	HAMP01013863.1	mfs-type transporter slc18b1	0.685534	5.16638	5.92806e-05	0.025921
	HAMP01012888.1	major yolk protein	1.36245	6.77207	4.54866e-09	6.93353e-05
	HAMP01004264.1	heat shock protein 70	1.14575	7.47505	1.25336e-07	0.00063683
	HAMP01012937.1	heat shock protein 70	1.22719	5.55221	3.92208e-07	0.000854061
	HAMP01008252.1	heat shock protein 70	1.11176	4.72516	1.59424e-06	0.00303762
	HAMP01011302.1	elongation factor-1	-0.784686	5.01765	6.18206e-05	0.0261759
	HAMP01023410.1	cytochrome p450 2u1	0.976703	4.38874	3.88285e-06	0.00538057
	HAMP01009170.1	cytochrome p450 10	0.582674	7.9268	5.93173e-05	0.025921
	HAMP01004300.1	collagen triple helix repeat-containing protein 1	-0.974772	3.92091	7.65144e-06	0.00771345
	HAMP01020375.1	cathepsin l	-1.30725	4.30298	3.54076e-07	0.000854061
	HAMP01011919.1	--	0.827323	8.96792	2.99745e-07	0.000854061
	HAMP01011502.1	--	-0.964582	4.54824	4.76808e-06	0.00549497
	HAMP01008785.1	--	0.631796	7.65772	9.23616e-06	0.00782149
	HAMP01011675.1	--	-0.566392	9.99072	4.53551e-05	0.0230449
Vv8 vs Vc8	Reverse Adaptation
	ID	Desc	logFC	logCPM	p-value	FDR
	HAMP01023186.1	zinc metalloproteinase nas-13 isoform x1	-0.386495	8.3319	0.00028918	0.0258398
	HAMP01026566.1	zinc finger protein c3h1 type-like 1	-0.649517	9.02941	4.68338e-11	2.57291e-08
	HAMP01000595.1	zinc finger protein 704	-0.580339	6.8958	5.18808e-06	0.00082747
	HAMP01000171.1	zinc finger protein 181-like	-0.829339	3.81979	1.95283e-05	0.00263331
	HAMP01025621.1	upf0454 protein c12orf49 homolog	-0.507948	6.37427	0.000155462	0.0155809
	HAMP01017690.1	udp-n-acetylglucosamine--dolichyl-phosphate n-acetylglucosaminephosphotransferase	0.64952	5.43866	5.98091e-06	0.000933841
	HAMP01005281.1	trinucleotide repeat-containing gene 18 protein isoform x2	-0.913503	2.10014	0.000633381	0.0497087
	HAMP01014288.1	transmembrane 9 superfamily member 3	-0.694781	8.75862	8.96115e-12	5.77917e-09
	HAMP01004154.1	translation elongation factor 1a-like	1.57852	3.54812	1.34956e-13	1.33453e-10
	HAMP01004538.1	transcription factor isoform x1	-0.534115	5.23281	0.000298047	0.0262035
	HAMP01009640.1	transcription factor elk	-0.601407	8.86055	2.70961e-05	0.00349493
	HAMP01020445.1	transcription factor brachyury	-0.751148	7.42848	4.26708e-10	1.86158e-07
	HAMP01024438.1	tnfaip3-interacting protein 1	-0.704597	5.20857	2.14273e-06	0.000361729
	HAMP01001992.1	titin isoform x1	-0.527323	5.99241	0.000121463	0.0125991
	HAMP01024121.1	telomerase protein component 1	0.637232	4.24725	0.000318757	0.0274891
	HAMP01000422.1	subtilisin-like proteinase spm1	-0.468091	7.80702	3.91252e-05	0.0048362
	HAMP01017215.1	sodium-coupled monocarboxylate transporter 1	-0.485277	7.49713	4.34738e-05	0.00520037
	HAMP01003125.1	sodium- and chloride-dependent glycine transporter 1	-0.736319	8.66939	8.18058e-13	7.1378e-10
	HAMP01000596.1	sodium potassium calcium exchanger partial	-0.36516	8.86938	0.00026526	0.0239914
	HAMP01004307.1	sequestosome-1 isoform x1	-0.60842	10.0978	4.80187e-12	3.23755e-09
	HAMP01002132.1	rna-binding protein 39	1.31775	2.1194	2.46569e-06	0.000410939
	HAMP01023014.1	rho-related protein raca	-1.07987	6.50083	1.10533e-15	1.26118e-12
	HAMP01001775.1	ras homolog gene member isoform x1	-0.618004	6.68962	2.05408e-06	0.000354282
	HAMP01019339.1	ras homolog gene member	-0.791601	5.53918	3.04294e-08	8.3585e-06
	HAMP01000213.1	proto-oncogene c-fos isoform x1	-1.57368	4.746	3.81726e-21	5.1474e-18
	HAMP01000404.1	protein isoforms b c	-0.891895	4.54731	1.25971e-07	2.86033e-05
	HAMP01004667.1	protein dispatched homolog 1-like	-0.449052	7.47963	0.000158099	0.0157388
	HAMP01026516.1	probable xaa-pro aminopeptidase p	-0.59249	8.48064	1.7679e-08	5.14181e-06
	HAMP01010493.1	probable polyketide synthase 1	0.556931	8.0293	4.89184e-07	9.1996e-05
	HAMP01013430.1	probable indole-3-acetic acid-amido synthetase	-0.84447	6.89728	3.96332e-11	2.26107e-08
	HAMP01009051.1	PREDICTED: zeta-crystallin-like	0.731091	5.84522	1.25577e-07	2.86033e-05
	HAMP01019474.1	PREDICTED: uncharacterized protein PB18E9.04c isoform X1	-0.533082	7.33538	1.3808e-05	0.00196937
	HAMP01005115.1	PREDICTED: uncharacterized protein PB18E9.04c isoform X1	-0.503726	5.76974	0.000332466	0.0285056
	HAMP01021053.1	PREDICTED: uncharacterized protein LOC764451	-0.784115	6.89031	8.65388e-10	3.46927e-07
	HAMP01026424.1	PREDICTED: uncharacterized protein LOC764152	-0.441609	7.57218	0.000176138	0.0173024
	HAMP01000015.1	PREDICTED: uncharacterized protein LOC754648	-1.42915	3.42126	2.48083e-11	1.53326e-08
	HAMP01022168.1	PREDICTED: uncharacterized protein LOC754648	-0.981206	5.26608	3.7895e-11	2.24838e-08
	HAMP01010255.1	PREDICTED: uncharacterized protein LOC593539	0.868674	2.5382	0.000485805	0.0395931
	HAMP01004367.1	PREDICTED: uncharacterized protein LOC588669 isoform X2	-0.685261	4.61635	3.53627e-05	0.00448321
	HAMP01004460.1	PREDICTED: uncharacterized protein LOC583539	-0.720996	5.69475	2.48718e-07	5.04957e-05
	HAMP01004217.1	PREDICTED: uncharacterized protein LOC582157 isoform X1	-0.754202	7.68378	1.0574e-10	5.05947e-08
	HAMP01008189.1	PREDICTED: uncharacterized protein LOC582157 isoform X1	-0.634486	7.71068	4.59777e-08	1.15591e-05
	HAMP01018101.1	PREDICTED: uncharacterized protein LOC581313	0.826292	3.35384	9.81413e-05	0.0108637
	HAMP01004239.1	PREDICTED: uncharacterized protein LOC581034	-0.806406	4.11991	8.73222e-06	0.00129525
	HAMP01001972.1	PREDICTED: uncharacterized protein LOC581034	-0.738892	4.08466	5.19851e-05	0.00607162
	HAMP01018933.1	PREDICTED: uncharacterized protein LOC578336	-0.682212	4.80141	2.32352e-05	0.00304998
	HAMP01021518.1	PREDICTED: uncharacterized protein LOC577782	-0.569516	6.47752	1.93776e-05	0.00263331
	HAMP01017603.1	PREDICTED: uncharacterized protein LOC577782	-0.468827	6.53373	0.000391223	0.0333507
	HAMP01013403.1	PREDICTED: uncharacterized protein LOC577616	0.647672	6.08801	2.14603e-06	0.000361729
	HAMP01017264.1	PREDICTED: uncharacterized protein LOC575348	-0.503106	5.7513	0.000305316	0.0264839
	HAMP01015219.1	PREDICTED: uncharacterized protein LOC575340	0.81842	4.85757	2.30034e-07	4.94506e-05
	HAMP01026261.1	PREDICTED: uncharacterized protein LOC105444156	-0.534025	6.66595	4.25325e-05	0.00512915
	HAMP01005069.1	PREDICTED: uncharacterized protein LOC105444156	-0.662855	4.0919	0.000296276	0.0262035
	HAMP01022259.1	PREDICTED: uncharacterized protein LOC105441121	-0.727749	7.82697	2.01506e-10	9.05739e-08
	HAMP01004705.1	PREDICTED: uncharacterized protein LOC105436540 isoform X1	-0.873091	3.42754	4.53539e-05	0.00538188
	HAMP01000572.1	PREDICTED: uncharacterized protein LOC105344503	-0.730092	3.35161	0.000505435	0.0409679
	HAMP01013301.1	PREDICTED: uncharacterized protein LOC100894104	-1.0435	1.96694	0.000124241	0.0127977
	HAMP01010892.1	PREDICTED: uncharacterized protein LOC100893684 isoform X2	-0.518511	9.0773	1.21312e-07	2.85622e-05
	HAMP01022654.1	PREDICTED: uncharacterized protein LOC100892964	-1.53565	6.64517	2.16032e-30	1.6022e-26
	HAMP01000218.1	PREDICTED: uncharacterized protein LOC100892964	-1.56211	5.88228	6.49998e-28	1.92828e-24
	HAMP01024017.1	PREDICTED: uncharacterized protein LOC100892389	-0.556854	5.32707	0.000132767	0.0133969
	HAMP01004528.1	PREDICTED: uncharacterized protein LOC100891166	-1.00697	2.99181	1.48547e-05	0.00209847
	HAMP01001272.1	PREDICTED: uncharacterized protein LOC100890603 isoform X1	-0.530748	5.98822	0.000108705	0.0117695
	HAMP01025547.1	PREDICTED: uncharacterized protein LOC100890603 isoform X1	-0.655902	3.96099	0.0004097	0.0347262
	HAMP01000605.1	PREDICTED: uncharacterized protein LOC100890578	-0.822497	5.73103	4.18393e-09	1.47762e-06
	HAMP01004883.1	PREDICTED: uncharacterized protein LOC100890578	-0.840386	5.29365	1.59267e-08	4.92168e-06
	HAMP01005017.1	PREDICTED: uncharacterized protein LOC100890146	-1.28641	8.11323	4.71488e-30	2.33119e-26
	HAMP01005075.1	PREDICTED: uncharacterized protein LOC100890135	-0.86817	2.85415	0.000250313	0.0232056
	HAMP01004762.1	PREDICTED: uncharacterized protein LOC100889515	-0.56138	5.51028	7.40139e-05	0.00844499
	HAMP01024267.1	PREDICTED: uncharacterized protein LOC100889257	-0.755868	7.35816	4.52711e-10	1.91859e-07
	HAMP01018890.1	PREDICTED: uncharacterized protein LOC100889257	-0.535155	5.76547	0.00011825	0.0123521
	HAMP01018509.1	PREDICTED: protein SpAN	-0.665887	12.8125	1.58579e-22	2.61355e-19
	HAMP01024281.1	PREDICTED: maternal B9.15 protein-like	-0.596249	8.58583	2.07639e-08	5.92289e-06
	HAMP01013578.1	PREDICTED: LOW QUALITY PROTEIN: uncharacterized protein LOC586069	-0.320333	10.538	0.000131355	0.0133451
	HAMP01013572.1	PREDICTED: cubilin	0.947464	2.58675	0.000186383	0.0180694
	HAMP01003913.1	PREDICTED: actin, cytoplasmic-like	0.818776	4.88758	2.14166e-07	4.67166e-05
	HAMP01000304.1	predicted protein	0.820908	3.09643	0.000237492	0.0221554
	HAMP01023218.1	polycomb group protein pc	-0.555644	7.22393	6.64267e-06	0.00102636
	HAMP01000660.1	pol-like protein	-0.521228	5.90152	0.000205469	0.0195367
	HAMP01012989.1	phospholipase a i	-0.505837	6.08286	0.000212015	0.0199039
	HAMP01000197.1	nuclear receptor subfamily 4 group a member 2 isoform x1	-0.760867	8.19181	3.31865e-12	2.34407e-09
	HAMP01024022.1	nuclear erythroid derived 2 isoform x1	-0.796539	9.70736	1.69529e-12	1.39702e-09
	HAMP01013041.1	nose resistant to fluoxetine protein 6	0.71872	3.96205	0.000116065	0.0122099
	HAMP01016259.1	non-muscle actin	0.684756	4.17	0.000131137	0.0133451
	HAMP01013442.1	neurogenic locus notch homolog protein partial	-0.776911	4.92551	7.39067e-07	0.000135341
	HAMP01016505.1	multidrug resistance-associated protein 5	0.469479	5.93361	0.000618812	0.0493486
	HAMP01018461.1	mitogen-activated protein kinase kinase kinase 1	-0.712108	6.78784	3.51579e-08	9.31245e-06
	HAMP01000268.1	mitogen-activated protein kinase 7	-0.851424	5.74524	1.10486e-09	4.31275e-07
	HAMP01013367.1	microtubule-associated protein rp eb family member 1-like	-0.840624	3.22258	0.000111871	0.011938
	HAMP01005216.1	metalloproteinase inhibitor 1	-0.82429	5.92884	2.41782e-09	8.74719e-07
	HAMP01001742.1	low quality protein: serine threonine-protein kinase pim-1-like	-0.364936	8.54396	0.000441059	0.0365487
	HAMP01004996.1	low quality protein: heat shock protein 83	-0.362084	10.2326	3.00775e-05	0.00384603
	HAMP01024600.1	low quality protein: e3 ubiquitin-protein ligase lrsam1	-0.510398	5.68579	0.000261686	0.0238135
	HAMP01004357.1	low quality protein: cyclic amp-dependent transcription factor atf-5	-0.493995	7.68084	2.03973e-05	0.00272571
	HAMP01017113.1	low quality protein: cyclic amp-dependent transcription factor atf-5	-0.540525	6.77766	2.69957e-05	0.00349493
	HAMP01013136.1	loc100036877 protein	1.31081	2.53038	2.3696e-07	5.02118e-05
	HAMP01018856.1	leucine-rich repeat-containing protein 47	0.712402	4.33249	4.08361e-05	0.00500597
	HAMP01020028.1	late histone	-1.19014	2.36386	1.70201e-05	0.00235943
	HAMP01010418.1	krueppel-like factor 10	0.456703	7.63191	9.21674e-05	0.0102791
	HAMP01003951.1	Jun	-0.992828	10.8101	2.90516e-33	4.30922e-29
	HAMP01018862.1	interferon regulatory factor 2-binding	-0.680976	7.85892	1.90748e-09	7.25477e-07
	HAMP01019070.1	immediate early response gene 5-like protein	-0.586646	9.84056	7.31582e-11	3.61718e-08
	HAMP01000757.1	ileal sodium bile acid cotransporter	-0.426577	7.77676	0.000195867	0.0188656
	HAMP01012024.1	hypothetical protein	1.76949	5.07561	2.86273e-29	1.06157e-25
	HAMP01014181.1	high molecular weight heat shock protein	1.09302	2.62252	1.01228e-05	0.00148665
	HAMP01014063.1	heme-binding protein 2	0.393465	8.47456	0.000177321	0.017304
	HAMP01003086.1	glycine dehydrogenase mitochondrial	-0.555233	8.95373	3.44997e-08	9.30425e-06
	HAMP01001788.1	glycine dehydrogenase mitochondrial	-0.637856	4.37006	0.000253817	0.0233842
	HAMP01023695.1	glyceraldehyde-3-phosphate dehydrogenase precursor	2.64731	3.49216	1.50118e-13	1.39169e-10
	HAMP01025560.1	glutathione-specific gamma-glutamylcyclotransferase 1	-0.898208	6.15996	6.61359e-11	3.38273e-08
	HAMP01022393.1	g-protein coupled receptor 126	-0.676156	4.49918	8.1988e-05	0.00921309
	HAMP01008210.1	f-box protein skp2a	1.08724	3.91277	8.21398e-09	2.70751e-06
	HAMP01017489.1	eukaryotic translation elongation factor	1.08046	2.55757	1.57575e-05	0.00220501
	HAMP01018542.1	ets4 transcription factor	-0.560702	8.9568	1.69668e-08	5.1361e-06
	HAMP01022573.1	elongation factor 1 alpha long form	0.872251	4.38714	4.95838e-07	9.1996e-05
	HAMP01000415.1	egf-like domain-containing protein comc isoform x2	-0.707974	7.01053	2.3295e-08	6.51953e-06
	HAMP01009888.1	early growth response protein 1-b-like isoform x1	-0.561102	8.42037	1.17201e-07	2.80393e-05
	HAMP01023201.1	dual specificity protein phosphatase 10	-0.593692	5.97072	1.72058e-05	0.00236309
	HAMP01025659.1	dimethylaniline monooxygenase	0.564446	6.02626	3.77785e-05	0.00470898
	HAMP01009934.1	development-specific protein isoform x2	0.747723	6.19146	4.27151e-08	1.0924e-05
	HAMP01004888.1	death ligand signal enhancer	-0.746128	6.24335	4.11428e-08	1.07065e-05
	HAMP01001572.1	death ligand signal enhancer	-0.751778	4.64383	5.41312e-06	0.000854178
	HAMP01014388.1	d-dopachrome decarboxylase	0.507697	5.70642	0.00027613	0.0248232
	HAMP01012933.1	cyclic amp-dependent transcription factor atf-7 isoform x1	-0.894546	4.8961	1.54022e-08	4.86088e-06
	HAMP01011042.1	cyclic amp-dependent transcription factor atf-2 isoform x2	-0.690775	4.45462	5.40906e-05	0.00626818
	HAMP01010118.1	cathepsin l1 isoform x1	0.289764	10.7548	0.000425043	0.0358219
	HAMP01011314.1	bp10_parli ame: full=blastula protease 10 flags: precursor	-1.11083	3.34311	2.01088e-07	4.45184e-05
	HAMP01000882.1	blastula protease 10-like	-1.25687	2.61492	4.96169e-07	9.1996e-05
	HAMP01000645.1	blastula protease 10	-1.07542	3.33812	4.29044e-07	8.37371e-05
	HAMP01023606.1	bifunctional d-cysteine desulfhydrase 1-aminocyclopropane-1-carboxylate mitochondrial	-0.525697	8.73705	2.51917e-07	5.04957e-05
	HAMP01004801.1	bifunctional d-cysteine desulfhydrase 1-aminocyclopropane-1-carboxylate mitochondrial	-0.509581	7.87216	6.71727e-06	0.00102719
	HAMP01004521.1	b( +)-type amino acid transporter 1	-0.915453	2.3626	0.000429178	0.0359661
	HAMP01009557.1	atp-dependent rna helicase ddx3x-like isoform x2	-0.499023	8.26202	3.67245e-06	0.00060526
	HAMP01022272.1	annexin a13-like	0.933809	1.74668	0.000628433	0.0495827
	HAMP01022599.1	ankyrin repeat domain-containing protein 27	-0.696049	9.69936	3.62804e-14	3.84391e-11
	HAMP01024293.1	an1-type zinc finger protein 2a isoform x2	-1.03676	5.41356	2.25609e-12	1.7613e-09
	HAMP01026368.1	alpha-2-macroglobulin isoform x2	-0.466867	7.09657	0.000173556	0.0171624
	HAMP01008258.1	alpha-1 collagen isoform x3	-0.605389	4.46459	0.000453946	0.0374077
	HAMP01003912.1	AF508263_1actin	0.702177	4.36394	0.000103694	0.0113932
	HAMP01009080.1	adp-ribosylation factor	0.656892	7.25127	8.71933e-08	2.12023e-05
	HAMP01002133.1	actin actin like protein	1.0225	3.83147	1.27272e-07	2.86033e-05
	HAMP01008303.1	abhydrolase domain-containing protein 4	-0.620978	6.38112	3.89736e-06	0.00063527
	HAMP01000356.1	abc transporter f family member 4	-0.533686	7.4588	8.63325e-06	0.00129351
	HAMP01018937.1	aac-rich mrna clone aac4 protein	-0.706058	6.35069	2.58855e-07	5.11946e-05
	HAMP01011438.1	--	-1.03288	9.16716	2.16288e-25	4.58314e-22
	HAMP01011655.1	--	1.18497	7.61412	1.35101e-23	2.50495e-20
	HAMP01011982.1	--	-1.11663	6.67681	2.52542e-17	3.12163e-14
	HAMP01011920.1	--	-0.987874	5.63726	2.9008e-12	2.15138e-09
	HAMP01002907.1	--	-0.662166	8.80332	6.38186e-11	3.38079e-08
	HAMP01011564.1	--	-0.727255	7.85043	1.68236e-10	7.79827e-08
	HAMP01012000.1	--	-0.803094	5.89508	6.30433e-09	2.1747e-06
	HAMP01011367.1	--	0.801793	5.66211	1.04134e-08	3.35788e-06
	HAMP01023951.1	--	-0.769729	6.13255	1.76532e-08	5.14181e-06
	HAMP01017982.1	--	-0.626563	7.34687	2.4522e-07	5.04957e-05
	HAMP01002522.1	--	-0.690021	6.46973	2.46092e-07	5.04957e-05
	HAMP01002608.1	--	-0.673505	6.20267	7.50133e-07	0.000135692
	HAMP01011608.1	--	-0.554976	7.74327	1.36819e-06	0.000244511
	HAMP01017964.1	--	0.635007	5.89974	3.99011e-06	0.000643319
	HAMP01011788.1	--	-0.715289	4.68125	1.27551e-05	0.00185487
	HAMP01011478.1	--	-0.610678	5.17357	4.23199e-05	0.00512915
	HAMP01011803.1	--	-0.415525	8.71321	4.62764e-05	0.00544776
	HAMP01011373.1	--	-0.677397	4.41085	8.18768e-05	0.00921309
	HAMP01011472.1	--	-0.491904	6.90684	0.000105982	0.0115591
	HAMP01011675.1	--	-0.326234	10.0739	0.000198179	0.018965
	HAMP01011430.1	--	-0.520684	5.60909	0.000207299	0.0195852
	HAMP01011631.1	--	-0.516394	5.49785	0.000258723	0.0236891
	HAMP01002850.1	--	0.876113	2.72585	0.000300316	0.0262035
	HAMP01011695.1	--	-0.437051	7.11716	0.000434907	0.0362415
	HAMP01002318.1	--	-0.485665	5.53571	0.000552393	0.0445307
	HAMP01008722.1	--	-0.454482	6.54254	0.000586449	0.0470205
	HAMP01008826.1	--	-0.483976	5.58958	0.000622499	0.0493771
